# Supplementary material for: Differentiation status of primary chronic myeloid leukemia cells affects sensitivity to BCR-ABL1 inhibitors
Source: Oncotarget. 2017 Feb 7;8(14):22606–15. doi: 10.18632/oncotarget.15146 (PMC5410248; doi:10.18632/oncotarget.15146)
Supplement: Supplementary file 2 [file oncotarget-08-22606-s002.xlsx]

## Sheet: Supplemental table 1
Supplemental Table 1. Baseline characteristics and response data of Cohort 1 (Helsinki)
	Data at diagnosis												Response data
Patient number	Date	Age	Hemoglobin (g/dL)	Leukocyte count (109/L)	Platelet count (109/L)	Sokal score	Euro score	EUTOS score	BM Ph+ percentage		Karyotype		3-month BM Ph+ percentage	6-month BM Ph+ percentage	12-month BM Ph+ percentage	12-month PB RQ-PCR (IS)
CML CP 1	2013-08-15	55	12.6	171.1	366	0.70	953	35	100		46,XX,t(9:22)(q34:q11)[20]		ND	0	0	0.16
CML CP 2	2013-07-11	35	10.7	309.6	378	0.69	539	52	100		46,XY,t(9:22)(q34:q11)[20]		15	0	ND	0.16
CML CP 3	2013-06-03	60	11.4	146.7	805	1.61	1589	120	100		46,XY,t(9:22)(q34:q11)[20]		30	0		0.03
CML CP 4	2013-09-09	33	8.9	424.8	266	1.59	1635	145	100		46,XY,t(9:22)(q34:q11)[20]		70	ND	0	0.1
CML CP 5	2013-10-07	32	13.8	44.5	1380	1.05	207	14	85		46,XX,t(9;22)(q34;q11) (17)/ 46XY(3)		0	0	0	neg
CML CP 6	2013-11-01	42	8.1	17.9	920	0.78	41	14	100		46,XX,t(9:22)(q34:q11)[20]		0	0	0	neg
CML CP 7	2013-09-17	65	14.6	24.6	221	0.76	749	7	100		46,XX,t(9:22)(q34:q11)[20]		ND	ND	ND	0.03
CML CP 8	2013-11-11	59	14.1	46.2	498	0.76	1036	28	46		46,XY,t(9;22)(q34;q11)(5)/46,XY(6)		0	0	0	0.003
CML CP 9	2013-11-12	40	8.3	262	404	1.07	910	62	100		46,XX,?add(9)(q34),der/22)t(9,22) (Q34;q11) (20). ishdel(9)(q34q34)(ABL1-),der(22)t(9,22) (BCR+,ABL)(9)		0	0	0	neg
CML CP 10	2013-11-20	71	12.2	29.2	275	0.82	704	14	100		46,XX,t(9;22)(q34;q11)[20]		0	0	0	0.001
CML CP 11	2013-11-26	47	11.8	160.8	246	0.73	362	21	100		46,XY,t(9;22)(q34;q11)(20)		0	0	0	0.1
CML CP 12	2013-12-16	64	13.6	40.9	449	0.79	1036	84	65		46,XX,t(9;22)(q34;q11)(13)/46,XX(7)		0	0	0	neg
CML CP 13	2014-01-08	50	10.3	326.8	501	1.76	1306	76	100		46,XX,t(9;22)(q34;q11)(20)		100	55	0	2.6
CML CP 14	2014-01-06	30	15	29.4	356	0.52	287	21	100		46, XY, t(9;22)(q34;q11)[25]		0	0	0	neg
CML CP 15	2014-02-18	52	12.9	62.4	549	0.71	708	7	100		46,XX,t(9;22) (q34;q11)[26]		0	0	0	0.002
CML CP 16	2014-02-26	67	13.7	63.8	744	1.59	1573	99	100		46,XY,t(9;22)(q34;q11)[25]		0	0	0	0.007
CML CP 17	2014-02-25	69	10.2	40.2	495	1.59	1362	35	100		46.XY.t(9;22)(q34;q11)[20]		0	0	0	neg
CML CP 18	2014-02-25	47	10.1	337	393	1.07	865	68	100		t(9;22)(q34;q11)		0	0	0	0.056
CML CP 19	2014-03-10	67	13.5	230	131	1.08	1291	68	100		46,XY,t(9;22)(q34;q11)[25]		0	0	0	0.59
CML CP 20	2014-03-25	58	9.6	244.5	472	1.15	1432	75	100		46,XY,t(9;22)(q34;q11)[20]		0	4	0	0.02
CML CP 21	2014-04-30	50	10.9	258	709	1.68	1644	77	100		46,XY,t(9;22)(q34;q11)20		10	50	0	1.66
CML CP 22	2014-05-08	29	11.6	365.8	426	0.89	681	0	100		46XY, t(9;22)(q34;q11.2)		20	nd	0	0.04
CML CP 23	2014-05-08	52	9.5	345.1	393	1.89	2176	116	100		46,XY,t(9;22)(q34;q11)[20]		100	50	40	20
CML CP 24	2014-07-07	64	15.6	16.1	534	0.82	994	35	100		46,XY,abn(22)[20]		ND	ND	ND	0.007
CML CP 25	2014-12-05	29	11.4	315	193	0.61	539	28	100		46,XY,t(9;22)(q34;q11)[20]		0	ND	ND	0.0007
Median values (range):		52 (29-71)	11.5 (8.1-15.6)	160.8 (16.1-424.8)	426 (131-1380)	0.89 (0.52-1.89)	953 (41-2176)	35 (0-145)	100 (46-100)				0 (0-100)	0 (0-55)	0 (0-40)	20 (20-20)
BM=bone marrow, PB=peripheral blood, Ph=Philadelphia chromosome, RQ-PCR= realtime quantitative PCR for BCR-ABL1 transcript levels, IS=international scale, ND=not determined, neg=undetectable BCR-ABL1 transcript levels by RQ-PCR
