# Supplementary material for: Differentiation status of primary chronic myeloid leukemia cells affects sensitivity to BCR-ABL1 inhibitors
Source: Oncotarget. 2017 Feb 7;8(14):22606–15. doi: 10.18632/oncotarget.15146 (PMC5410248; doi:10.18632/oncotarget.15146)
Supplement: Supplementary file 3 [file oncotarget-08-22606-s003.xlsx]

## Sheet: Sheet1
Supplemental Table 2: DSRT drug library
Name	Mechanism/Targets	Approval status	Supplier	Supplier Ref
(-)JQ1	Inactive stereoisomer of (+)JQ1	Probe	SGC	SGCBD01(-)
(+)JQ1	BET family inhibitor	Probe	SGC	SGCBD01(+)
(5Z)-7-Oxozeaenol	TAK1 inhibitor	Probe	Tocris Biosciences	3604-2
15D-PGJ2	Endogenous PPARγ ligand, prostaglandin, NFkB signaling inhibitor	Probe	Merck	538927
2-methoxyestradiol	Angiogenesis inhibitor	Probe	Cayman Chemical Company	13021
4-hydroxytamoxifen	Selective estrogen receptor modulator	Investigational as a gel preparation	Santa Cruz Biotechnology	sc-3542
8-amino-adenosine	Nucleoside analog, RNA synthesis inhibitor	Probe	Northwestern University	NWU 8NH2
8-chloro-adenosine	Nucleoside analog, RNA synthesis inhibitor	Probe	Northwestern University	NWU 8CL
Abiraterone	P450 17alpha-hydroxylase-17,20-lyase inhibitor	Approved	Selleck	S1123
ABT-751	Tubulin inhibitor. Colchicine site binding depolymerizer	Probe	Selleck	S1165
Afatinib	EGFR inhibitor	Approved	Selleck	S1011
Alisertib	Aurora A kinase inhibitor	Investigational (III)	ChemieTek	CT-M8237
Allopurinol	Xanthine oxidase inhibitor	Approved	National Cancer Institute	NSC 1390-R/3
Altretamine	Formaldehyde release, alkylating agent	Approved	National Cancer Institute	NSC 13875-O/97
Alvespimycin	HSP90 inhibitor	Probe	Selleck	S1142
Alvocidib	Cdk inhibitor	Investigational (II)	Selleck	S1230
Aminoglutethimide	Anti-steroid, aromatase inhibitor	Approved	Sigma-Aldrich	A9657
Amonafide	Topoisomerase inhibitor /DNA intercalator	Probe	Selleck	S1367
Anagrelide	PDE-3, PLA2 inhibitor	Approved	Tocris Biosciences	2432
Anastrozole	Aromatase inhibitor	Approved	National Cancer Institute	NSC 719344-F/2
AT 101	Bcl family inhibitor	Investigational (II)	Tocris Biosciences	3367
AT-406	XIAP, cIAP1, cIAP2 inhibitor	Investigational (I)	Selleck	S2754
AT9283	Aurora A & B, Jak2, Flt, Abl inhibitor	Investigational (II)	Selleck	S1134
Atorvastatin	HMG CoA reductase inhibitor	Approved	ChemieTek	CT-ATOR
Auranofin	Antirheumatic agent	Approved	Sigma-Aldrich	A6733
AVN944	IMPDH inhibitor	Probe	ChemieTek	CT-AVN944
Axitinib	VEGFR, PDGFR, KIT inhibitor	Approved	LC Laboratories	A-1107
AZ 3146	Mps1 kinase (TTK) inhibitor	Probe	Tocris Biosciences	3994
Azacitidine	DNMT inhibitor	Approved	National Cancer Institute	NSC 102816-P/21
AZD1152-HQPA	Aurora B inhibitor	Probe	ChemieTek	CT-A1152H
AZD1480	JAK1/2, FGFR inhibitor	Investigational (I)	ChemieTek	CT-A1480
AZD2014	mTOR inhibitor, ATP-competitive	Investigational (I)	Selleck	S2783
AZD4547	FGFR inhibitor	Investigational (II)	ChemieTek	CT-A4547
AZD7762	Chk1 inhibitor	Probe	Axon Medchem	Axon 1399
AZD8055	mTOR inhibitor	Investigational (I) NCI driven trial	ChemieTek	CT-A8055
Belinostat	HDAC inhibitor	Investigational (II)	ChemieTek	CT-BELI
Bendamustine	Nitrogen mustard alkylating agent	Approved	National Cancer Institute	NSC 138783
Bexarotene	Antineoplastic agent; retinoid specifically selective for retinoid X receptors	Approved	Santa Cruz Biotechnology	sc-217753
BI 2536	PLK1 inhibitor	Probe	Selleck	S1109
Bicalutamide	Nonsteriodal antiandrogen	Approved	ChemieTek	CT-BIC
BIIB021	HSP90 inhibitor	Probe	Selleck	S1175
Bimatoprost	Prostaglandin analog	Approved	Cayman Chemical Company	16820
Bleomycin	Glycopeptide antibiotic; causes DNA breaks	Approved	National Cancer Institute	NSC 125066-Y/32
BMS-754807	IGF1R inhibitor	Investigational (II)	ChemieTek	CT-BMS75
BMS-911543	JAK2 inhibitor	Investigational (I/II)	ChemieTek	CT-BMS911
Bortezomib	Proteasome inhibitor (26S subunit)	Approved	National Cancer Institute	NSC 681239-L/9
Bosutinib	Src, Abl inhibitor	Approved	LC Laboratories	B-1788
Brivanib	VEGFR inhibitor	Investigational (III)	Selleck	S1084
Bryostatin 1	PKC activator	Investigational (I) NCI driven trial	Santa Cruz Biotechnology	sc-201407-2
Buparlisib	PI3K inhibitor, pan-class I	Investigational (II)	Selleck	S2247
Busulfan	Alkylating antineoplastic agent	Approved	Sigma-Aldrich	B2635
C646	p300/CREB-binding protein (CBP) inhibitor	Probe	Axon Medchem	Axon 1781
Cabozantinib	VEGFR2, Met, FLT3, Tie2, Kit and Ret inhibitor	Approved	ChemieTek	CT-XL184
Camptotechin	Topoisomerase I inhibitor	Probe	Tocris Biosciences	1100
Canertinib	pan-ErbB inhibitor	Probe	LC Laboratories	C-1201
Capecitabine	5-FU prodrug. Converted in liver and tumor by 3-step reaction	Approved	LC Laboratories	C-2799
Carboplatin	Platinum-based antineoplastic agent	Approved	Selleck	S1215
Carfilzomib	Proteasome inhibitor (20S subunit)	Approved	ChemieTek	CT-CARF
Carmustine	Alkylating agent	Approved	National Cancer Institute	NSC 409962-T/3
Cediranib	KDR/Flt/VEGFR inhibitor	Investigational (III)	Selleck	S1017
Celecoxib	Selective COX-2 inhibitor	Approved	National Cancer Institute	NSC 719627-M/1
Chlorambucil	Nitrogen mustard alkylating agent	Approved	National Cancer Institute	NSC 3088-N/6
Chloroquine	Antimalaria agent; chemo/radio sensitizer	Approved	Sigma-Aldrich	C6628
Cladribine	Anti-metabolite; Purine analog	Approved	National Cancer Institute	NSC 105014-F/2
Clofarabine	Anti-metabolite; Purine analog	Approved	National Cancer Institute	NSC 606869-X/4
Clomifene	Selective estrogen receptor modulator	Approved	Selleck	S2561
CPI-613	pyruvate dehydrogenase, ?-ketoglutarate dehydrogenase inhibitor	Investigational (II)	Selleck	S2776
Crenolanib	PDGFRA and PDGFRB inhibitor	Investigational (II)	Selleck	S2730
Crizotinib	ALK, c-Met inhibitor	Approved	Selleck	S1068
CUDC-101	HDAC & EGFR, Her2 inhibitor	Investigational (I)	Selleck	S1194
Cyclopamine	Smothened inhibitor	Probe	National Cancer Institute	NSC 734950
Cyclophosphamide	Alkylating agent	Approved	Selleck	S1217
Cytarabine	Anti-metabolite, interferes with DNA synthesis	Approved	National Cancer Institute	NSC 63878-P/19
Dabrafenib	B-Raf(V600E) inhibitor	Approved	ChemieTek	CT-DABR
Dacarbazine	Alkylating agent	Approved	National Cancer Institute	NSC 45388-R/74
Dacomitinib	pan-HER inhibitor	Investigational (III)	ChemieTek	CT-DACO
Dactinomycin	RNA and DNA synthesis inhibitor	Approved	National Cancer Institute	NSC 3053-Y/14
Dactolisib	PI3K/mTOR inhibitor	Investigational (I/II)	LC Laboratories	N-4288
Danusertib	Aurora, Ret, TrkA, FGFR-1 inhibitor	Probe	Selleck	S1107
Daporinad	NAMPT inhibitor	Probe	Axon Medchem	Axon 1546
Dasatinib	BCR/Abl, Src,cKit, EphR... Inhibitor	Approved	LC Laboratories	D-3307
Daunorubicin	Topoisomerase II inhibitor	Approved	National Cancer Institute	NSC 82151-A/44
Decitabine	Nucleoside analog DNA methyl transferase inhibitor	Approved	Selleck	S1200
Dexamethasone	Immunosuppresant; glucocorticoid	Approved	Selleck	S1322
Dinaciclib	CDK inhibitor	Investigational (III)	ChemieTek	CT-DINA
Docetaxel	Tubulin stabilizer	Approved	LC Laboratories	D-1000
Doramapimod	p38 inhibitor	Probe	Axon Medchem	Axon 1358
Dovitinib	FGFR inhibitor	Investigational (III)	Selleck	S1018
Doxorubicin	Topoisomerase II inhibitor	Approved	Sigma-Aldrich	D1515
EMD1214063	c-Met inhibitor	Investigational (I)	ChemieTek	CT-EMD063
Entinostat	HDAC inhibitor	Investigational (II)	LC Laboratories	E-3866
Enzalutamide	AR antagonist	Approved	Axon Medchem	Axon 1613
Enzastaurin	PKCbeta inhibitor	Approved	LC Laboratories	E-4506
Erismodegib	Smothened (Hh) inhib	Investigational (II)	ChemieTek	CT-LDE225
Erlotinib	EGFR inhibitor	Approved	National Cancer Institute	NSC 718781-R/4
Etoposide	Topoisomerase II inhibitor	Approved	National Cancer Institute	NSC 141540-H/184
Everolimus	mTOR inhibitor	Approved	LC Laboratories	E-4040
Exemestane	Aromatase inhibitor	Approved	National Cancer Institute	NSC 713563-U/2
Fasudil	Rho kinase, PKA, PKG, PRK inhibitor	Approved	LC Laboratories	H-2330
FG-4592	HIF prolyl hydroxylase inhibitor	Investigational (II, non oncology)	Selleck	S1007
Finasteride	type II 5-alpha reductase inhibitor	Approved	Tocris Biosciences	3293
Fingolimod	S1PR antagonist	Approved	LC Laboratories	F-4633
Floxuridine	Antimetabolite; Analog of 5-fluorouracil	Approved	National Cancer Institute	NSC 27640-Z/31
Fludarabine	Antimetabolite; Purine analog	Approved	National Cancer Institute	NSC 312887-C/7
Fluorouracil	Antimetabolite	Approved	National Cancer Institute	NSC 19893-G/4
Flutamide	Nonsteroidal antiandrogen	Approved	Tocris Biosciences	4094
Foretinib	MET, VEGFR2 inhibitor	Investigational (II)	Selleck	S1111
Fostamatinib	prodrug of Tamatinib; Syk inhibitor	Investigational (II)	Selleck	S2206-3
Fulvestrant	Estrogen receptor antagonist	Approved	National Cancer Institute	NSC 719276-G/2
Galiellalactone	STAT3-DNA interaction inhibitor	Probe	Santa Cruz Biotechnology	sc-202165-3
Galunisertib	TGF-B/Smad inhibitor	Investigational (II)	Selleck	S2230
Gandotinib	JAK2 inhibitor	Investigational (II)	Selleck	S2179
GDC-0068	Akt inhibitor	Investigational (II)	ChemieTek	CT-G0068
GDC-0980	PI3K/mTOR inhibitor	Investigational (II)	ChemieTek	CT-G0980
Gefitinib	EGFR inhibitor	Approved	LC Laboratories	G-4408
Geldanamycin	HSP90 inhibitor	Probe	National Cancer Institute	NSC 122750
Gemcitabine	Antimetabolite; Nucleoside analog	Approved	National Cancer Institute	NSC 613327-S/2
Goserelin	Gonadotropin releasing hormone superagonist	Approved	Tocris Biosciences	3592
GSK-J4	JMJD3 (histone demethylase) inhibitor	Probe	Selleck	S7070
GSK2126458	PI3K/mTOR inhibitor	Investigational (I)	Selleck	S2658
GSK2636771	p110beta selective PI3K inhibitor	Investigational (I/II)	ChemieTek	CT-GSK263
GSK269962	ROCK1 and ROCK2 inhibitor	Probe	Tocris Biosciences	4009
GSK343	EZH2 inhibitor	Probe	SGC	SGCGSK343
GSK650394	SGK1 & 2 inhibitor	Probe	Tocris Biosciences	3572
Hydroxyurea	Antineoplastic agent	Approved	Sigma-Aldrich	H8627
I-BET151	BET family inhibitor	Probe	ChemieTek	CT-BET151
Ibrutinib	Btk inhibitor	Investigational (II)	Selleck	S2680
Idarubicin	Topoisomerase II inhibitor	Approved	Sigma-Aldrich	I1656
Idelalisib	PI3K inhibitor, p110δ-selective	Investigational (III)	ChemieTek	CT-CAL101
Ifosfamide	Nitrogen mustard alkylating agent	Approved	National Cancer Institute	NSC 109724-X/4
Imatinib	Abl, c-Kit, PDGFRB inhibitor	Approved	LC Laboratories	C-5508
Imiquimod	Immunomodulatory agent	Approved	National Cancer Institute	NSC 369100-F/4
Indibulin	Tubulin depolymerizer	Investigational (I/II)	Tocris Biosciences	3728
Iniparib	PARP inhibitor	Investigational (II)	Axon Medchem	Axon 1566
INK128	mTOR inhibitor	Investigational (I)	ChemieTek	CT-INK128
IOX-2	PHD2 inhibitor	Probe	Tocris Biosciences	4451
Irinotecan	topoisomerase I inhibitor	Approved	LC Laboratories	I-4122
Ixabepilone	Microtubule stabilizer, epothilone B analog	Approved	National Cancer Institute	NSC 747973-W/3
KX2-391	non-ATP competitive Src inhibitor	Investigational (II)	Selleck	S2700
Lapatinib	HER2, EGFR inhibitor	Approved	LC Laboratories	L-4804
Lasofoxifene	Selective estrogen receptor modulator	Approved	Santa Cruz Biotechnology	sc-211721
Lenalidomide	Immunomodulatory	Approved	LC Laboratories	L-5499
Lestaurtinib	FLT3, JAK2, TrkA, TrkB, TrkC inhibitor	Investigational (III)	LC Laboratories	L-6307
Letrozole	Aromatase inhibitor	Approved	National Cancer Institute	NSC 719345-G/2
Levamisole	Immunomodulatory agent	Approved	Sigma-Aldrich	L9756
Linifanib	VEGFR, PDGFR, CSF-1R, FLT3 inhibitor	Investigational (III)	Selleck	S1003
Linsitinib	IGF1R, IR inhibitor	Investigational (II)	ChemieTek	CT-O906
Lomeguatrib	O6-methylguanine-DNA methyltransferase inhibitor	Probe	Tocris Biosciences	4359
Lomustine	Alkylating nitrosourea compound	Approved	National Cancer Institute	NSC 79037-R/12
Masitinib	c-KIT inhibitor	Investigational (III)	LC Laboratories	M-7007
Mechlorethamine	Nitrogen mustard alkylating agent	Approved	Sigma-Aldrich	122564
Megestrol	Progestogen	Approved	National Cancer Institute	NSC 71423-Q/12
MEK-162	MEK inhibitor	Investigational (II)	ChemieTek	CT-A162
Mercaptopurine	Immunosuppresant	Approved	National Cancer Institute	NSC 755-Z/13
Methotrexate	Antimetabolite; Anti-folate agent	Approved	Selleck	S1210
Methylprednisolone	Immunosuppresant	Approved	Santa Cruz Biotechnology	sc-205749
MGCD-265	MET, VEGFR-1, -2, -3, RON, TIE2 inhib	Investigational (I/II)	Selleck	S1361
Midostaurin	PKC, PKA, S6K and EGFR inhibitor	Investigational (III)	LC Laboratories	P-7600
Mitomycin C	Antineoplastic anatibiotic; DNA crosslinker	Approved	National Cancer Institute	NSC 26980-J/65
Mitotane	Antineoplastic agent	Approved	National Cancer Institute	NSC 38721-U/3
Mitoxantrone	Topoisomerase II inhibitor	Approved	National Cancer Institute	NSC 279836-C/2
MK-0752	gamma-secretase/notch inhibitor	Investigational (I/II)	Selleck	S2660
MK-2206	AKT inhibitor	Investigational (II)	ChemieTek	CT-MK2206
MK-4827	PARP inhibitor	Investigational (I)	ChemieTek	CT-MK4827
MK1775	Wee1 inhibitor	Investigational (II)	Axon Medchem	Axon 1494
Mocetinostat	HDAC inhibitor (HDAC1 & 2-selective)	Investigational (II)	Selleck	S1122
Momelotinib	JAK1 & 2 inhibitor	Investigational (II)	ChemieTek	CT-CYT387
Motesanib	VEGFR, PDGFR, Ret, Kit inhibitor	Investigational (II)	Selleck	S1032
Navitoclax	Bcl-2 inhibitor	Investigational (II)	Selleck	S1001
Nelarabine	Nucleoside analog, DNA, RNA synth inhibitor	Approved	SequoiaResearchProducts	SRP003328n
Neratinib	EGFR inhibitor, irreversible	Investigational (III)	Selleck	S2150(2)
Nilotinib	BCR/Abl inhibitor	Approved	LC Laboratories	N-8207
Nilutamide	Nonsteroidal antiandrogen	Approved	Santa Cruz Biotechnology	sc-203644
Nintedanib	VEGFR, PDGFR, FGFR inhibitor	Investigational (III)	Selleck	S1010
Nutlin-3	mdm2 inhibitor	Probe	Selleck	S1061
NVP-AUY922	HSP90 inhibitor	Investigational (II)	ChemieTek	CT-AUY922
NVP-BGJ398	FGFR inhibitor	Investigational (I)	ChemieTek	CT-BGJ398
Obatoclax	Bcl2 inhibitor	Investigational (I/II)	Selleck	S1057
Olaparib	PARP inhibitor	Investigational (II)	LC Laboratories	O-9201
Omacetaxine	Protein synthesis inhib (80 S ribosome)	Approved	Santa Cruz Biotechnology	sc-202652
OSI-027	mTOR inhibitor	Investigational (I)	ChemieTek	CT-O027
PAC-1	procaspase-3 activator	Probe	Selleck	S2738
Paclitaxel	Mitotic inhibitor	Approved	National Cancer Institute	NSC 125973-L/68
Palbociclib	Cdk inhibitor (Cdk4/6)	Investigational (II)	Selleck	S1116
Panobinostat	HDAC inhibitor	Investigational (II)	LC Laboratories	P-3703
Patupilone	Tubulin stabilizer	Probe	LC Laboratories	E-5500-2
Pazopanib	VEGFR inhibitor	Approved	LC Laboratories	P-6706
Pemetrexed	Dihydrofolate reductase inhibitor	Approved	LC Laboratories	P-7177
Pentostatin	Antimetabolite; Purine analog	Approved	National Cancer Institute	NSC 218321-O/48
Perifosine	AKT/PI3K inhibitor	Investigational (III)	Selleck	S1037
Pevonedistat	NAE inhibitor	Investigational (I/II)	ChemieTek	CT-M4924
PF 431396	FAK/PYK2 inhibitor	Probe	Tocris Biosciences	4278
PF-04691502	PI3K/mTOR inhibitor	Investigational (II)	ChemieTek	CT-PF1502
PF-04708671	p70S6K inhibitor	Probe	Sigma-Aldrich	PZ0143
PF-3845	FAAH inhibitor	Probe	Selleck	S2666
PF477736	Chk1 inhib	Probe	Axon Medchem	Axon 1379-2
PF4800567	CK1epsilon inhibitor	Probe	Tocris Biosciences	4281
PF670462	CK1epsilon and CK1delta inhibitor	Probe	Tocris Biosciences	3316
PFI-1	Selective chemical probe for BET Bromodomains	Probe	SGC	SGCPFI
Pictilisib	PI3K inhibitor, pan-class I (somewhat p110α-selective)	Investigational (II)	LC Laboratories	G-9252
PIK-75	p110alpha selective PI3K inhibitor	Probe	ChemieTek	CT-PIK75
Pilocarpine	Non-selective muscarinic receptor agonist	Approved	Tocris Biosciences	0694
Pimasertib	MEK inhibitor	Investigational (II)	Selleck	S1475
Pipobroman	Alkylating agent	Approved	National Cancer Institute	NSC 25154-X/2
Plicamycin	RNA synthesis inhibitor	Approved	Santa Cruz Biotechnology	sc-200909-3
Ponatinib	Broad TK inhibitor	Approved	Selleck	S1490
Prednisolone	Immunomodulatory agent	Approved	Santa Cruz Biotechnology	sc-205815
Prednisone	Immunomodulatory agent	Approved	Santa Cruz Biotechnology	sc-205816
Prima-1 Met	p53 activator	Investigational (I)	Tocris Biosciences	3710
Procarbazine	Alkylating agent	Approved	National Cancer Institute	NSC 77213-K/6
Quisinostat	HDAC inhibitor	Investigational (II)	Active Biochem	A-1162
Quizartinib	FLT3 inhibitor	Investigational (II)	ChemieTek	CT-AC220
Rabusertib	Chk1 inhibitor	Investigational (II)	Selleck	S2626
RAF265	C-Raf inhibitor	Investigational (II)	Selleck	S2161
Ralimetinib	p38MAPK inhibitor	Investigational (I/II)	Selleck	S1494
Raloxifene	Selective estrogen receptor modulator	Approved	National Cancer Institute	NSC 747974-X/1
RD162	AR antagonist	Probe	Axon Medchem	Axon 1532
Rebastinib	Allosteric ABL, FLT3, TIE2, TRKA inhibitor	Investigational (I/II)	ChemieTek	CT-DCC20
Refametinib	MEK1/2 inhibitor	Investigational (I/II)	ChemieTek	CT-R119
Regorafenib	B-Raf, c-Kit, VEGFR2 inhibitor	Approved	Selleck	S1178
Ridaforolimus	binds FKBP12, causes inhibition of mTOR	Investigational (III)	Active Biochem	A-1004
Rofecoxib	COX-2 inhibitor	Approved	ChemieTek	CT-RX001
Ruboxistaurin	PKCbeta inhibitor	Probe	Axon Medchem	Axon 1401-2
Rucaparib	PARP inhibitor	Investigational (II)	Axon Medchem	Axon 1529
Ruxolitinib	JAK1&2 inhibitor	Approved	ChemieTek	CT-INCB
S-trityl-L-cysteine	Eg5 inhibitor	Probe	Enzo Life Sciences	ALX-105-011
Saracatinib	Src, Abl inhibitor	Probe	LC Laboratories	S-8906
SB 743921	Eg5/KSP inhibitor	Probe	Selleck	S2182
Seliciclib	CDK2/7/9 inhibitor	Investigational (I)	LC Laboratories	R-1234
Selumetinib	MEK inhibitor	Investigational (II)	Selleck	S1008
Serdemetan	HDM2-p53 antagonist	Probe	Selleck	S1172
SGC0946	DOT1L inhibitor	Probe	SGC	SGC0946
Simvastatin	HMG CoA reductase inhibitor	Approved (non-oncology)	Sigma-Aldrich	S6196
Sirolimus	binds FKBP12, causes inhibition of mTOR	Approved	LC Laboratories	R-5000
SNS-032	Cdk inhibitor	Probe	Selleck	S1145
Sonolisib	PI3K inhibitor, pan-class I. Irreversible	Investigational (II)	Active Biochem	PX-866
Sorafenib	B-Raf, FGFR-1, VEGFR-2 & -3, PDGFR-?, c-KIT, and Flt3 inhib	Approved	LC Laboratories	S-8502
Sotrastaurin	PKC inhibitor	Probe	Axon Medchem	Axon 1635-2
Stattic	STAT3 SH2 domain inhibitor	Probe	Tocris	2798-2
StemRegenin 1	AHR antagonist, stem cell regenerating	Probe	ChemieTek	CT-SR1
Streptozocin	Glucosamine-nitrosourea agent	Approved	National Cancer Institute	NSC 37917-V/5
Sunitinib	Broad TK inhibitor	Approved	Internal	CH003
Tacedinaline	HDAC inhibitor	Probe	LC Laboratories	C-2606
Tacrolimus	Binds FKBP12, causes inhibition of calcineurin	Approved	Tocris Biosciences	3631
TAK-733	MEK inhibitor	Investigational (I)	Selleck	S2617
TAK-901	Aurora B inhibitor	Investigational (I)	Selleck	S2718
Tamatinib	Syk inhibitor, active substance of Fostamatinib	Investigational (Oncology (II); non Oncology (III)	Selleck	S2194-2
Tamoxifen	Estrogen receptor antagonist	Approved	National Cancer Institute	NSC 180973-S/203
Tandutinib	FLT3, PDGFR, KIT inhibitor	Investigational (I/II) NCI driven trial	LC Laboratories	T-7802
Tanespimycin	HSP90 inhibitor	Investigational (II) NCI driven trial	Selleck	S1141
Tarenflurbil	Gamma-secretase inhibitor	Probe	Cayman Chemical Company	70255
Temozolomide	Alkylating agent	Approved	National Cancer Institute	NSC 362856-R/31
Temsirolimus	binds FKBP12, causes inhibition of mTOR	Approved	LC Laboratories	T-8040
Teniposide	Topoisomerase II inhibitor	Approved	National Cancer Institute	NSC 122819-I/52
TGX-221	p110beta selective PI3K inhibitor	Probe	ChemieTek	CT-TGX221
Thalidomide	Immunosuppresant	Approved	National Cancer Institute	NSC 66847-R/5
Thio-TEPA	Alkylating agent	Approved	Sigma-Aldrich	T6069
Thioguanine	Antimetabolite; Purine analog	Approved	National Cancer Institute	NSC 752-W/47
Tipifarnib	Farnesyltransferase inhibitor	Investigational (II)	Selleck	S1453
Tivantinib	c-Met inhibitor	Investigational (II)	ChemieTek	CT-ARQ197
Tivozanib	VEGFR1, 2, 3, c-Kit, PDGFRB inhibitor	Investigational (II)	ChemieTek	CT-AV951
Tofacitinib	JAK3, JAK2(V617F) inhibitor	Investigational (II)	LC Laboratories	T-1377
Topotecan	Topoisomerase I inhibitor	Approved	National Cancer Institute	NSC 609699-Y/16
Toremifene	selective estrogen receptor modulator	Approved	Santa Cruz Biotechnology	sc-253712
Tosedostat	Aminopeptidase inhibitor	Investigational (III)	Tocris Biosciences	3595
Trametinib	MEK1/2 inhibitor	Approved	ChemieTek	CT-GSK112
Tretinoin	Retinoic acid receptor agonist	Approved	National Cancer Institute	NSC 122758-Q/6
Tubacin	HDAC6 inhibitor	Probe	ChemieTek	CT-TUCN
Tubastatin A	HDAC6 inhibitor	Probe	ChemieTek	CT-TUBA
UCN-01	PKCbeta, PDK1, Chk, Cdk2 inhibitor	Probe	Sigma-Aldrich	U6508-3
UNC0638	G9a/GLP inhibitor	Probe	SGC	SGCUNC0638
UNC0642	G9a/GLP inhibitor	Probe	SGC	SGCUNC0642
UNC1215	L3MBTL3 inhibitor	Probe	Tocris Biosciences	4666
Uracil mustard	Alkylating agent	Approved	National Cancer Institute	NSC 34462-Q/2
Valproic acid	HDAC inhibitor	Approved	Sigma-Aldrich	P4543
Valrubicin	Topoisomerase II inhibitor	Approved	National Cancer Institute	NSC 246131-R/4
Vandetanib	VEGFR,EGFR, RET inhibitor	Approved	Internal	CH001
Varespladib	Secretory phospholipase A2 inhibitor	Probe	ChemieTek	CT-VARE
Vatalanib	VEGFR-1 & -2 inhibitor	Investigational (II)	LC Laboratories	V-8303
Veliparib	PARP inhibitor	Investigational (II)	Selleck	S1004
Vemurafenib	B-Raf(V600E) inhibitor	Approved	ChemieTek	CT-P4032
Venetoclax	Selective Bcl-2 inhibitor	Investigational (I)	ChemieTek	CT-A199
VER 155008	HSP70 inhibitor	Probe	Axon Medchem	Axon 1608
Vinblastine	Mitotic inhibitor	Approved	National Cancer Institute	NSC 49842-J44
Vincristine	Mitotic inhibitor	Approved	Selleck	S1241
Vinorelbine	Antimitotic chemotherapy	Approved	National Cancer Institute	NSC 608210-H/2
Vismodegib	Smothened (Hh) inhibitor	Approved	LC Laboratories	V-4050
Volasertib	PLK1 inhibitor	Investigational (III)	ChemieTek	CT-BI6727
Vorinostat	HDAC inhibitor	Approved	LC Laboratories	V-8477
VX-11E	ERK1 & 2 inhibitor	Probe	ChemieTek	CT-VX11e
XAV-939	Tankyrase-1 and -2	Pre-clinical	Selleck	S1180
XL147	PI3K inhibitor. Pan-class I	Investigational (II)	ChemieTek	CT-XL147
XL765	mTOR/PI3K inhibitor	Investigational (II)	ChemieTek	CT-XL765
YM155	Survivin inhibitor	Investigational (II)	ChemieTek	CT-YM155
ZSTK474	p110gamma selective PI3K inhibitor	Investigational (I/II)	LC Laboratories	Z-1066
